# Supplementary material for: Chronic Carbonate Alkalinity Exposure Induces Dysfunction in Ovary and Testis Development in Largemouth Bass Micropterus salmoides by Oxidative Damage and Sex-Specific Pathways
Source: Antioxidants (Basel). 2025 Aug 23;14(9):1042. doi: 10.3390/antiox14091042 (PMC12466519; doi:10.3390/antiox14091042)
Supplement: Supplementary file 1 [file antioxidants-14-01042-s001.zip]

Archive with 2 entries (2 files):
- antioxidants-3802332-supplementary-figures.pdf
- antioxidants-3802332-supplementary-tables.pdf
